# Supplementary material for: A General Kinematic Model for Multimodal Locomotion in Bioinspired Robots
Source: Research (Wash D C). 2026 May 4;9:1275. doi: 10.34133/research.1275 (PMC13136628; doi:10.34133/research.1275)
Supplement: Supplementary 1 — Supplementary Text Figs. S1 to S6 Tables S1 to S5 Movies S1 to S5 References [47–56] [file research.1275.f1.zip]

Archive with 6 entries (6 files):
- Movie S1.mp4
- Movie S2.mp4
- Movie S3.mp4
- Movie S4.mp4
- Movie S5.mp4
- Supplementary Materials.docx
